# Supplementary material for: Cross Effects of Diets and Rearing Temperatures on Gastrointestinal Evacuation and Growth Performance in Adult Sabah Groupers (Epinephelus fuscoguttatus × E. lanceolatus)
Source: Animals (Basel). 2022 Nov 16;12(22):3172. doi: 10.3390/ani12223172 (PMC9687046; doi:10.3390/ani12223172)
Supplement: Supplementary file 1 [file animals-12-03172-s001.zip]

Archive with 2 entries (2 files):
- Supplementary S1-Das et al.pdf
- Supplementary S2-Das et al.pdf
